# Supplementary material for: Compromised browning plasticity of primary subcutaneous adipocytes derived from overweight Chinese adults
Source: Diabetol Metab Syndr. 2020 Oct 22;12:91. doi: 10.1186/s13098-020-00599-z (PMC7583200; doi:10.1186/s13098-020-00599-z)
Supplement: Supplementary file 1 — Additional file 1: Table S1. Clinical infromation of EBf2 gene analysis group andprimary adipoycte culture group. [file 13098_2020_599_MOESM1_ESM.xlsx]

## Sheet: supplement table
Clinical infromation of EBf2 gene analysis group
No.	group(0=normal weight; 1=overweight)	age(year)	gender(M=0; F=1)	menopausal atatus (0=premenopausal; 1=postmenopausal)	weight(kg)	height(m)	BMI(kg/m2)	SBP(mmHg)	DBP(mmHg)	FPG(mmol/L)	Fins(mIU/L)	HOMA-IR	TC(mmol/L)	HDL-C(mmol/L)	LDL-C(mmol/L)	TG(mmol/L)	Operation
1	0	41	0	NA	72	1.72	24.3375	123	76	4.6	4.45	0.909778	4.66	1.1	2.1	1.1	laparoscopic cholecystectomy
2	0	54	0	NA	69	1.74	22.7903	136	84	5.1	5.4	1.224	3.76	0.9	2.54	2.3	Laparoscopic pyeloplasty
3	0	57	0	NA	65	1.69	22.7583	117	88	4.2	6.6	1.232	4.89	1.4	2.88	1.02	Laparoscopic choledocholithotomy
4	0	43	0	NA	67	1.7	23.1834	141	90	5.5	1.31	0.320222	5.23	1.09	1.9	0.98	Laparoscopic choledocholithotomy
5	0	51	0	NA	72	1.78	22.7244	114	60	5.8	2.78	0.716622	4.06	0.87	2.01	0.88	Laparoscopic hepatic cyst drainage
6	0	55	0	NA	60	1.67	21.5139	109	65	4.3	3.45	0.659333	6.02	0.96	2.1	1.25	Laparoscopic cholecystectomy
7	0	59	0	NA	72	1.77	22.9819	123	80	4.7	8.98	1.87582	5.02	1.04	2.54	1.78	Laparoscopic cholecystectomy
8	0	53	0	NA	59	1.7	20.4152	136	86	5.2	2.07	0.4784	4.78	0.92	2.88	0.98	Laparoscopic choledocholithotomy
9	0	55	0	NA	62	1.69	21.7079	112	70	4.7	5.78	1.20738	3.78	1.5	1.9	1.89	Laparoscopic pyeloplasty
10	0	54	0	NA	66	1.71	22.571	141	86	4.2	8.86	1.65387	4.32	1.02	2.23	1.02	Laparoscopic ureterolithotomy
11	0	59	0	NA	70	1.78	22.0932	114	72	4.2	3.34	0.623467	5.23	0.88	2.7	1.02	Laparoscopic splenic cyst drainage
12	0	54	0	NA	63	1.65	23.1405	109	76	4.8	5.43	1.1584	4.01	0.87	3.2	0.88	Laparoscopic ureterolithotomy
13	0	57	0	NA	64	1.72	21.6333	123	84	5.5	5.4	1.32	5.74	1.2	2.44	0.74	Laparoscopic vesical diverticulum resection
14	0	58	1	1	55	1.53	23.4952	136	88	4.1	6.6	1.20267	5.56	0.9	1.89	1.78	Laparoscopic ureterolithotomy
15	0	56	1	1	53	1.61	20.4467	112	77	4.9	5.1	1.11067	3.99	1.07	2.35	0.87	Laparoscopic ureterolithotomy
16	0	55	1	1	61	1.7	21.1073	141	78	4.7	8.7	1.81733	4.89	1.1	2.67	1.89	Laparoscopic vesical diverticulum resection
17	0	49	1	0	57	1.61	21.9899	118	65	5.7	5.64	1.4288	4.03	0.79	2.54	0.82	Laparoscopic pyeloplasty
18	0	44	1	0	58	1.67	20.7967	109	72	4.8	3.3	0.704	5.01	0.96	2.88	0.98	Laparoscopic pyeloplasty
19	0	57	1	1	63	1.59	24.9199	123	76	5.1	11.2	2.53867	3.67	1.02	1.88	1.01	Laparoscopic choledocholithotomy
20	0	48	1	0	64	1.65	23.5078	136	70	5.1	5.78	1.31013	5.55	0.9	2.09	1.07	Laparoscopic choledocholithotomy
21	0	58	1	1	49	1.49	22.0711	116	86	4.2	3.24	0.6048	5.21	0.92	2.44	0.79	Laparoscopic ureterolithotomy
22	0	54	1	1	56	1.61	21.6041	141	88	5.5	4.12	1.00711	4.46	1.2	2.92	1.02	Laparoscopic vesical diverticulum resection
23	0	57	1	1	60	1.58	24.0346	114	74	5.8	8.8	2.26844	4.01	0.98	2.65	1.44	Laparoscopic cholecystectomy
24	0	57	1	1	63	1.64	23.4236	119	68	4.3	2.7	0.516	5.1	0.88	1.89	0.79	Laparoscopic cholecystectomy
25	0	56	1	1	52	1.53	22.2137	132	65	4.7	3.2	0.668444	3.87	1.3	2.56	0.99	Laparoscopic ureterolithotomy
26	1	41	0	NA	82	1.67	29.4023	132	78	4.4	6.28	1.22809	4.15	1.09	3.1	1.34	Laparoscopic ureterolithotomy
27	1	51	0	NA	79	1.75	25.7959	146	92	5.1	8.7	1.972	3.76	0.98	2.76	1.25	Laparoscopic pyeloplasty
28	1	57	0	NA	75	1.65	27.5482	129	83	4.2	10.1	1.88533	5.22	1.37	2.07	1.97	Laparoscopic choledocholithotomy
29	1	48	0	NA	77	1.69	26.9598	141	95	5.3	13.2	3.10933	5.21	1.11	1.96	1.1	Laparoscopic choledocholithotomy
30	1	49	0	NA	80	1.78	25.2493	124	68	4.8	8.98	1.91573	4.78	0.97	3.22	2.56	Laparoscopic hepatic cyst drainage
31	1	52	0	NA	87	1.71	29.7527	137	85	5.5	5.78	1.41289	5.98	0.99	4.12	1.32	laparoscopic cholecystectomy
32	1	59	0	NA	78	1.74	25.763	137	82	5.6	8.86	2.20516	6.21	1.04	2.88	0.98	Laparoscopic choledocholithotomy
33	1	43	0	NA	79	1.72	26.7036	136	86	4.3	9.27	1.7716	4.78	1.01	3.01	1.01	Laparoscopic choledocholithotomy
34	1	54	0	NA	82	1.69	28.7105	140	91	4.7	4.45	0.929556	4.21	1.48	1.87	1.25	Laparoscopic ureterolithotomy
35	1	57	0	NA	86	1.71	29.4108	141	89	5.4	5.4	1.296	4.4	1.02	2.73	1.98	Laparoscopic ureterolithotomy
36	1	49	0	NA	80	1.75	26.1224	124	78	5	16.4	3.64444	5.23	0.78	2.98	0.97	Laparoscopic ureterolithotomy
37	1	59	0	NA	82	1.66	29.7576	144	86	4.1	5.1	0.929333	3.9	0.96	3.2	2.09	laparoscopic cholecystectomy
38	1	57	0	NA	76	1.72	25.6896	137	84	5.1	8.7	1.972	5.2	1.1	2.67	1.13	Laparoscopic vesical diverticulum resection
39	1	58	0	NA	88	1.74	29.0659	145	91	4.2	10.1	1.88533	5.8	0.99	1.99	2.36	Laparoscopic ureterolithotomy
40	1	46	1	0	66	1.58	26.4381	128	80	5.5	6.67	1.63044	6.01	1.17	2.35	1.78	Laparoscopic ureterolithotomy
41	1	55	1	1	72	1.63	27.0993	141	87	5.8	17.23	4.44151	4.23	1.1	3.02	0.74	Laparoscopic vesical diverticulum resection
42	1	42	1	0	72	1.56	29.5858	138	65	4.3	5.78	1.10462	3.78	0.82	2.54	1.89	Laparoscopic ureterolithotomy
43	1	57	1	1	71	1.64	26.398	141	92	4.7	8.86	1.85076	4.32	0.96	3.44	1.02	Laparoscopic pyeloplasty
44	1	52	1	1	73	1.59	28.8754	123	76	5.2	3.24	0.7488	4.55	1.08	2.97	1.67	Laparoscopic choledocholithotomy
45	1	52	1	1	71	1.63	26.7229	136	83	4.3	7.89	1.50787	5.21	0.92	2.19	1.12	Laparoscopic choledocholithotomy
46	1	58	1	1	63	1.48	28.7619	145	86	4.9	5.4	1.176	5.54	0.95	2.44	0.98	Laparoscopic ureterolithotomy
47	1	54	1	1	68	1.55	28.3039	141	95	4.7	6.6	1.37867	4.8	1.12	2.92	1.01	Laparoscopic vesical diverticulum resection
48	1	47	1	0	71	1.58	28.441	134	90	5.7	5.1	1.292	4.2	0.99	3.08	1.07	Laparoscopic cholecystectomy
49	1	57	1	1	73	1.58	29.2421	119	80	4.6	8.7	1.77867	5	0.94	3.44	0.88	Laparoscopic ureterolithotomy
50	1	56	1	1	68	1.61	26.2336	132	85	5.6	10.1	2.51378	4.1	1.35	2.56	1.07	Laparoscopic cholecystectomy
Clinical information of primary adipoycte culture group
No.	group(0=normal weight; 1=overweight)	age(year)	gender(M=0; F=1)	menopausal atatus (0=premenopausal; 1=postmenopausal)	weight(kg)	height(m)	BMI(kg/m2)	SBP(mmHg)	DBP(mmHg)	FPG(mmol/L)	Fins(mIU/L)	HOMA-IR	TC(mmol/L)	HDL-C(mmol/L)	LDL-C(mmol/L)	TG(mmol/L)	Operation
1	0	47	0	NA	72	1.75	23.5102	132	76	4.6	4.6	0.940444	4.8	1.03	1.9	1.1	Cholecystectomy
2	0	54	0	NA	74	1.72	25.0135	136	84	5.3	5.4	1.272	4.04	0.95	2.03	1.39	Pyeloplasty
3	0	57	0	NA	65	1.71	22.2291	127	88	4.2	6.6	1.232	5.07	1.16	2.88	1.02	Choledocholithotomy
4	0	49	0	NA	67	1.69	23.4586	143	93	5.7	1.8	0.456	5.42	1.09	1.22	0.98	Choledocholithotomy
5	0	53	0	NA	72	1.75	23.5102	121	78	5.4	2.6	0.624	5.21	0.82	1.65	0.86	Hepatic cystectomy
21	0	55	1	1	49	1.49	22.0711	127	86	4.8	3.2	0.682667	5.4	0.91	2.01	0.79	Nephritic cystectomy
22	0	54	1	1	59	1.61	22.7615	144	93	5.5	4	0.977778	4.46	1.17	1.92	1.01	Hepatic cystectomy
23	0	52	1	1	59	1.58	23.634	128	84	5.7	8.8	2.22933	5.7	0.98	2.03	1.46	Cholecystectomy
24	0	51	1	1	63	1.61	24.3046	130	76	5.3	3.7	0.871556	5.1	0.86	1.72	0.77	Cholecystectomy
25	0	56	1	1	52	1.53	22.2137	138	86	4.3	3.2	0.611556	5.38	1.24	2.34	0.92	Nephritic cystectomy
26	1	43	0	NA	82	1.67	29.4023	132	88	4.4	6.28	1.22809	5.34	1.09	3.1	1.41	Pyeloplasty
27	1	51	0	NA	79	1.74	26.0933	152	94	5.1	5.34	1.2104	4.76	0.87	2.74	1.28	Pyeloplasty
28	1	52	0	NA	75	1.65	27.5482	129	85	4.4	10.1	1.97511	5.22	1.22	2.01	1.92	Choledocholithotomy
29	1	53	0	NA	78	1.69	27.31	148	96	5.3	13.2	3.10933	6.12	1.11	1.94	1.23	Choledocholithotomy
30	1	49	0	NA	80	1.78	25.2493	137	79	4.8	10.2	2.176	4.68	0.94	3.21	2.71	Hepatic cystectomy
46	1	52	1	1	63	1.48	28.7619	145	88	4.9	8.9	1.93822	5.71	1.05	2.34	0.88	Nephritic cystectomy
47	1	54	1	1	68	1.55	28.3039	155	96	4.7	6.6	1.37867	4.8	0.99	2.81	1.22	Hepatic cystectomy
48	1	51	1	1	71	1.58	28.441	140	92	5.7	4.4	1.11467	4.37	0.86	2.89	1.17	Cholecystectomy
49	1	53	1	1	72	1.56	29.5858	138	88	4.7	8.7	1.81733	5.94	0.96	3.42	0.92	Nephritic cystectomy
50	1	56	1	1	68	1.61	26.2336	146	92	5.6	10.1	2.51378	4.39	1.23	2.54	1.32	Cholecystectomy
